# Supplementary material for: Taxonomic revision and phylogenetic position of Osteocephalus festae (Anura, Hylidae) with description of its larva
Source: Zookeys. 2010 Nov 29;(70):67–92. doi: 10.3897/zookeys.70.765 (PMC3088447; doi:10.3897/zookeys.70.765)
Supplement: XML Treatment for Osteocephalus festae [file zookeys.70.765-treatment1.xml]

<!DOCTYPE tp:taxon-treatment
  PUBLIC "-//TaxonX//DTD Taxonomic Treatment Publishing DTD v0 20100105//EN" "tax-treatment-NSO.dtd">
<tp:taxon-treatment xmlns:tp="http://www.plazi.org/taxpub"><tp:treatment-meta><mixed-citation publication-type="journal"><person-group><name><surname>Ron</surname><given-names>Santiago R.</given-names></name><name><surname>Toral</surname><given-names>Eduardo</given-names></name><name><surname>Venegas</surname><given-names>Pablo J.</given-names></name><name><surname>Barnes</surname><given-names>Charles W.</given-names></name></person-group><article-title>Taxonomic revision and phylogenetic position  of <italic>Osteocephalus festae</italic> (Anura, Hylidae) with description of its larva</article-title><source>Zookeys</source><day>29</day><month>11</month><year>2010</year><volume>2010</volume><issue>70</issue><fpage>67</fpage><lpage>92</lpage><pub-id pub-id-type="doi">10.3897/zookeys.70.765</pub-id></mixed-citation></tp:treatment-meta><tp:nomenclature><tp:taxon-name>
                            <tp:taxon-name-part taxon-name-part-type="genus">Osteocephalus</tp:taxon-name-part>
                            <tp:taxon-name-part taxon-name-part-type="species">festae</tp:taxon-name-part>
                        </tp:taxon-name><tp:taxon-authority>(Peracca, 1904)</tp:taxon-authority><tp:nomenclature-citation-list><tp:nomenclature-citation><tp:taxon-name>Hyla festae</tp:taxon-name><comment> Peracca, 1904:39. Holotype: MZUT An208, a female from “Valle Santiago” (“= lower Río Zamora” according to <xref ref-type="bibr" rid="B46">Trueb and Duellman 1971</xref>) Provincia Morona Santiago, Ecuador (<xref ref-type="fig" rid="F3">Fig. 3G-H</xref>).</comment></tp:nomenclature-citation><tp:nomenclature-citation><tp:taxon-name>Osteocephalus buckleyi</tp:taxon-name><comment> (part) <xref ref-type="bibr" rid="B46">Trueb and Duellman 1971</xref>. Synonymy fide <xref ref-type="bibr" rid="B46">Trueb and Duellman 1971</xref>: 23.</comment></tp:nomenclature-citation></tp:nomenclature-citation-list></tp:nomenclature><tp:treatment-sec sec-type="Diagnosis"><title>Diagnosis.</title><p>Throughout this section, coloration refers to preserved specimens unless otherwise noted. <tp:taxon-name>Osteocephalus festae</tp:taxon-name> is a medium-sized species of <tp:taxon-name>Osteocephalus</tp:taxon-name> having the following combination of characters : (1) size sexually dimorphic; maximum SVL in males 56.1 mm, in females 84.9 mm; (2) skin on dorsum bearing tubercles in males, smooth in females; (3) skin on flanks areolate; (4) hand webbing formula <bold>II</bold>2½—3¼<bold>III</bold>3½—2<bold>IV</bold>; foot webbing formula varying as shown in <xref ref-type="table" rid="T3">Table 3</xref> and <xref ref-type="fig" rid="F4">Fig. 4</xref>; (5) dorsum brown, usually with irregular dark marks; (6) venter varying from cream to tan, with ill to well defined brown chocolate blotches; (7) narrow, cream to light brown, labial stripe confluent with similarly colored suborbital mark; (8) flanks cream to light brown with darker reticulations anteriorly and dark blotches posteriorly; (9) dermal roofing bones of the skull weakly exostosed; (10) bones green in life; (11) iris dark brown without reticulations, in life; (12) paired vocal sacs located laterally, behind jaw articulation, (13) in life, juveniles with red iris, and pale elbows, knees, and heels; (14) larvae with LTRF of 4/7 or 5/7.</p><p><tp:taxon-name>Osteocephalus festae</tp:taxon-name> is most similar to <tp:taxon-name>Osteocephalus verruciger</tp:taxon-name>. Both species differ from other <tp:taxon-name>Osteocephalus</tp:taxon-name> by the combination of a brown iris (in life) and the presence of brown marks in the venter (in life and preservative). <tp:taxon-name>Osteocephalus festae</tp:taxon-name> differs from <tp:taxon-name>Osteocephalus verruciger</tp:taxon-name> in having: (1) less dorsal ornamentation in males (fewer and less developed dorsal tubercles in <tp:taxon-name>Osteocephalus festae</tp:taxon-name>), (2) smaller tympanum (1/5 of head length in <tp:taxon-name>Osteocephalus festae</tp:taxon-name> vs. 1/4 in <tp:taxon-name>Osteocephalus verruciger</tp:taxon-name>), and (3) more tooth rows in larvae (LTRF = 4/7 to 5/7 in <tp:taxon-name>Osteocephalus festae</tp:taxon-name> vs. 2/5 in <tp:taxon-name>Osteocephalus verruciger</tp:taxon-name>; <xref ref-type="fig" rid="F5">Fig. 5</xref>). Mitochondrial DNA sequences show that <tp:taxon-name>Osteocephalus festae</tp:taxon-name> and <tp:taxon-name>Osteocephalus verruciger</tp:taxon-name> are not sister species (<xref ref-type="fig" rid="F2">Fig. 2</xref>). <tp:taxon-name>Osteocephalus festae</tp:taxon-name> differs from <tp:taxon-name>Osteocephalus mutabor</tp:taxon-name> Jungfer &amp; Hödl, 2002 in having chocolate blotches in the venter (blotches absent in <tp:taxon-name>Osteocephalus mutabor</tp:taxon-name>). It differs from most species of <tp:taxon-name>Osteocephalus</tp:taxon-name> (except <tp:taxon-name>Osteocephalus verruciger</tp:taxon-name>, <tp:taxon-name>Osteocephalus heyeri</tp:taxon-name> Lynch, 2002, and <tp:taxon-name>Osteocephalus subtilis</tp:taxon-name> Martins &amp; Cardoso, 1987) in having a dark brown iris in life (iris bronze to golden with or without black straight lines or irregular black reticulations in <tp:taxon-name>Osteocephalus alboguttatus</tp:taxon-name> (Boulenger, 1882), <tp:taxon-name>Osteocephalus buckleyi</tp:taxon-name>, <tp:taxon-name>Osteocephalus cabrerai</tp:taxon-name> (Cochran &amp; Goin, 1970), <tp:taxon-name>Osteocephalus deridens</tp:taxon-name> Jungfer et al., 2000, <tp:taxon-name>Osteocephalus exophthalmus</tp:taxon-name> Smith &amp; Noonan, 2001, <tp:taxon-name>Osteocephalus fuscifacies</tp:taxon-name> Jungfer et al., 2000, <tp:taxon-name>Osteocephalus leoniae</tp:taxon-name> Jungfer &amp; Lehr, 2001, <tp:taxon-name>Osteocephalus leprieurii</tp:taxon-name> (Duméril &amp; Bibron, 1841), <tp:taxon-name>Osteocephalus mutabor</tp:taxon-name>, <tp:taxon-name>Osteocephalus oophagus</tp:taxon-name> Jungfer &amp; Schiesari, 1995, <tp:taxon-name>Osteocephalus pearsoni</tp:taxon-name> (Gaige, 1929), <tp:taxon-name>Osteocephalus phasmatus</tp:taxon-name> MacCulloch &amp; Lathrop, 2005, <tp:taxon-name>Osteocephalus planiceps</tp:taxon-name> Cope, 1874, <tp:taxon-name>Osteocephalus taurinus</tp:taxon-name> Steindachner, 1862, and <tp:taxon-name>Osteocephalus yasuni</tp:taxon-name> Ron &amp; Pramuk, 1999). <tp:taxon-name>Osteocephalus mimeticus</tp:taxon-name> (Melin, 1941) can be discriminated from <tp:taxon-name>Osteocephalus festae</tp:taxon-name> in having<!--PageBreak--><!--PageBreak--> a black iris with golden marks. <tp:taxon-name>Osteocephalus festae</tp:taxon-name> differs from <tp:taxon-name>Osteocephalus subtilis</tp:taxon-name> and <tp:taxon-name>Osteocephalus heyeri</tp:taxon-name> in size (maximum male SVL 38.8 mm in <tp:taxon-name>Osteocephalus subtilis</tp:taxon-name>, 36.1 mm in <tp:taxon-name>Osteocephalus heyeri</tp:taxon-name> vs. 56.1 mm in <tp:taxon-name>Osteocephalus festae</tp:taxon-name>). The presence of areolate skin in the flanks, specially anteriorly, distinguish <tp:taxon-name>Osteocephalus festae</tp:taxon-name> from <tp:taxon-name>Osteocephalus leprieurii</tp:taxon-name>, <tp:taxon-name>Osteocephalus mutabor</tp:taxon-name>, <tp:taxon-name>Osteocephalus pearsoni</tp:taxon-name>, <tp:taxon-name>Osteocephalus planiceps</tp:taxon-name>, and <tp:taxon-name>Osteocephalus yasuni</tp:taxon-name> (smooth to granular skin on flanks; Trueb &amp; Duellman, 1971). <tp:taxon-name>Osteocephalus taurinus</tp:taxon-name> has weakly areolate skin restricted to the axillary region. <tp:taxon-name>Osteocephalus festae</tp:taxon-name> further differs from <tp:taxon-name>Osteocephalus buckleyi</tp:taxon-name> and <tp:taxon-name>Osteocephalus cabrerai</tp:taxon-name> in lacking prominent tarsal tubercles (<xref ref-type="bibr" rid="B16">Jungfer 2010</xref>).</p><fig id="F2" position="float" orientation="portrait"><label>Figure 2.</label><caption><p>Bayesian consensus phylogram depicting relationships within <tp:taxon-name>Osteocephalus</tp:taxon-name>. Phylogram derived from analysis of 1975 bp of mtDNA (genes ND1 and 12S). Numbers in parenthesis corresponds to those on <xref ref-type="table" rid="T1">Table 1</xref> and <xref ref-type="fig" rid="F1">Figure 1</xref>. Posterior probabilities resulting from Bayesian Markov chain Monte Carlo searches appear above branches. An asterisk represents a value of 1. The outgroup species <tp:taxon-name>Hypsiboas heilprini</tp:taxon-name> is not shown.</p></caption><graphic xmlns:xlink="http://www.w3.org/1999/xlink" xlink:href="ZooKeys-070-067-g002.jpg" position="float" orientation="portrait" xlink:type="simple"/></fig></tp:treatment-sec><tp:treatment-sec sec-type="Holotype"><title>Holotype.</title><p>The holotype is an adult female with SVL = 78 mm (<xref ref-type="fig" rid="F3">Fig. 3G</xref>, H; Peracca, 1904). The descriptions provided by <xref ref-type="bibr" rid="B33">Peracca (1904)</xref> and <xref ref-type="bibr" rid="B16">Jungfer (2010)</xref> are adequate.</p><fig id="F3" position="float" orientation="portrait"><label>Figure 3.</label><caption><p>Dorsolateral and ventral views of <tp:taxon-name>Osteocephalus festae</tp:taxon-name>. <bold>A</bold> QCAZ 41039, adult female, SVL = 79.81 mm <bold>B</bold> Amplectant pair (not collected) from Chonza Alta, Peru <bold>C–D</bold> QCAZ 45674, subadult, SVL = 36.54 mm <bold>E–F</bold> QCAZ 38081, juvenile, SVL = 13.37 mm <bold>G–H</bold> MZUT An208 (holotype), adult female, (SVL = 78.00 mm; <xref ref-type="bibr" rid="B33">Peracca 1904</xref>). Holotype photographs by Franco Andreone and photographs of the amplectant pair by PJV. See Appendix I for locality data.</p></caption><graphic xmlns:xlink="http://www.w3.org/1999/xlink" xlink:href="ZooKeys-070-067-g003.jpg" position="float" orientation="portrait" xlink:type="simple"/></fig><fig id="F4" position="float" orientation="portrait"><label>Figure 4.</label><caption><p>Ventral views of the right hand and foot of <tp:taxon-name>Osteocephalus festae</tp:taxon-name>. Adult female from Río Napinaza, Ecuador, SVL = 84.93 mm, QCAZ 39811. Hand and foot are shown at the same scale.</p></caption><graphic xmlns:xlink="http://www.w3.org/1999/xlink" xlink:href="ZooKeys-070-067-g004.jpg" position="float" orientation="portrait" xlink:type="simple"/></fig></tp:treatment-sec><tp:treatment-sec sec-type="Variation"><title>Variation.</title><p>Variation in dorsal and ventral coloration of preserved specimens is shown in <xref ref-type="fig" rid="F6">Figures 6</xref> and <xref ref-type="fig" rid="F7">7</xref>. Dorsal coloration consists of a light brown to dark brown background with irregular marks. There is sexual dimorphism in dorsal tuberculation: in females the dorsum is smooth while in males it varies between having scant <!--PageBreak-->and ill-defined non-keratinized tubercles (most males from Río Napinaza, e.g., QCAZ 26488) to having abundant keratinized tubercles (two males from Chonza Alta, e.g., CORBIDI 758; <xref ref-type="fig" rid="F3">Fig. 3B</xref>).</p><p>Ventral surfaces of preserved specimens (<xref ref-type="fig" rid="F7">Fig. 7</xref>) have a cream (QCAZ 39364) to tan (QCAZ 39806) background with darker brown marks that are more distinct and abundant in females (e.g., QCAZ 39811) than in males (e.g., QCAZ 39799); a male from Río Lejía (CORBIDI 623) has an immaculate venter. Ventrally, limbs vary from brown to cream; in QCAZ 39809 and 39811 cream dots are present on hindlimbs; scant cream tubercles can be present in the external edge of the forearm (e.g., QCAZ 39804). The vent region is dark brown to brown bordered by a lighter<!--PageBreak--> area (cream to tan). Flanks are areolate in the anterior half and smooth posteriorly. The areolate portion is cream with dark brown reticulation; the posterior half is cream (e.g., QCAZ39810) to light brown (e.g., QCAZ 39806) with dark brown blotches.</p><p>Head shape is rounded in dorsal view and rounded (e.g., QCAZ 39803) to bluntly rounded (e.g., QCAZ 39800–01) in lateral view. Lateral head coloration varies between dark brown (QCAZ 11625) to light brown (QCAZ 39810). Except for QCAZ <!--PageBreak-->39802 and 41039, there is a lighter (brown to cream) subocular mark. A tan (QCAZ 39805) to cream (QCAZ 39364) labial stripe is always present. The tympanic annulus is concealed dorsally and has lighter color than the background. Variation in hand and foot webbing is shown in <xref ref-type="table" rid="T3">Table 3</xref>. The distal subarticular tubercle on Finger IV is single in all specimens.</p><table-wrap id="T3" position="float" orientation="portrait"><label>Table 3.</label><caption><p>Variation in webbing in hand and feet of representative adults of <tp:taxon-name>Osteocephalus festae</tp:taxon-name>. Webbing formula notations follow <xref ref-type="bibr" rid="B40">Savage and Heyer (1967)</xref> with modifications by <xref ref-type="bibr" rid="B32">Myers and Duellman (1982)</xref>.</p></caption><table><tbody><tr><th rowspan="1" colspan="1"/><th rowspan="1" colspan="1">Hand</th><th rowspan="1" colspan="1">Foot</th></tr><tr><td rowspan="1" colspan="1">QCAZ 39805 (female)</td><td rowspan="1" colspan="1">I basal II2½—3¼III3½—2+IV</td><td rowspan="1" colspan="1">I1–—1–II1–—1–III1–—1–IV1–—1–V</td></tr><tr><td rowspan="1" colspan="1">QCAZ 39809 (female)</td><td rowspan="1" colspan="1">I basal II2½—3¼III3½—2+IV</td><td rowspan="1" colspan="1">I1–—1–II1–—2–III1–—2½IV2½—1–V</td></tr><tr><td rowspan="1" colspan="1">QCAZ 39799 (male)</td><td rowspan="1" colspan="1">I basal II2½—3¼III3½—2+IV</td><td rowspan="1" colspan="1">I1—1II1—1–III1–—2½IV2½—1–V</td></tr><tr><td rowspan="1" colspan="1">QCAZ 39802 (female)</td><td rowspan="1" colspan="1">I basal II2½—3¼III3½—2+IV</td><td rowspan="1" colspan="1">I1+—2–II1+—2III1—2IV2—1–V</td></tr><tr><td rowspan="1" colspan="1">QCAZ 26304 (female)</td><td rowspan="1" colspan="1">I basal II2½—3¼III3½—2–IV</td><td rowspan="1" colspan="1">I1–—1–II1–—1–III1–—1–IV1–—1–V</td></tr><tr><td rowspan="1" colspan="1">QCAZ 26488 (male)</td><td rowspan="1" colspan="1">I basal II2½—3¼III3½—2–IV</td><td rowspan="1" colspan="1">I1–—1–II1–—1–III1–—1–IV1–—1–V</td></tr></tbody></table></table-wrap><p>Morphometric data pertain to adults and are summarized in <xref ref-type="table" rid="T4">Table 4</xref>. In the examined series, the largest male has a SVL of 56.09 mm and the largest female 84.94 mm; mean male SVL = 49.47 mm (<italic>n</italic> = 12; SD = 5.10), mean female SVL = 67.92 mm (<italic>n</italic> = 27; SD = 10.08). Females are significantly larger than males (<italic>t</italic> = 5.52, df = 23, <italic>P</italic> &lt; 0.001). A MANOVA on the residuals of the regressions between SVL and the other measured variables indicates lack of significant differences between sexes in size-free morphometry (<italic>F</italic> = 1.052, df = 17, <italic>P</italic> = 0.433).</p><table-wrap id="T4" position="float" orientation="portrait"><label>Table 4.</label><caption><p>Descriptive statistics for morphometric measurements of adult <tp:taxon-name>Osteocephalus festae</tp:taxon-name>. Mean ± SD is given with range below. Bold figures are averages for individuals of all populations. Abbreviations are: <bold>SVL</bold> = snout-vent length; <bold>FOOT</bold> = Foot Length; <bold>HL</bold> = Head Length; <bold>HW</bold> = Head Width; <bold>ED</bold> = Eye Diameter; <bold>TD</bold> = Tympanum Diameter; <bold>TL</bold> = Tibia Length; <bold>FL</bold> = Femur Length. All measurements are in mm.</p></caption><table><tbody><tr><th rowspan="1" colspan="1">Species</th><th rowspan="1" colspan="1" align="center">SVL</th><th rowspan="1" colspan="1" align="center">FOOT</th><th rowspan="1" colspan="1" align="center">HL</th><th rowspan="1" colspan="1" align="center">HW</th><th rowspan="1" colspan="1" align="center">ED</th><th rowspan="1" colspan="1" align="center">TD</th><th rowspan="1" colspan="1" align="center">TL</th><th rowspan="1" colspan="1" align="center">FL</th></tr><tr><td rowspan="1" colspan="1">Males (n = 12)</td><td rowspan="1" colspan="1" align="center">47.47 ±</td><td rowspan="1" colspan="1" align="center">19.38 ±</td><td rowspan="1" colspan="1" align="center">14.51 ±</td><td rowspan="1" colspan="1" align="center">15.77 ±</td><td rowspan="1" colspan="1" align="center">5.01 ±</td><td rowspan="1" colspan="1" align="center">2.79 ±</td><td rowspan="1" colspan="1" align="center">25.90 ±</td><td rowspan="1" colspan="1" align="center">22 ±</td></tr><tr><td rowspan="1" colspan="1">Females (n = 27)</td><td rowspan="1" colspan="1" align="center">67.91 ±</td><td rowspan="1" colspan="1" align="center">29.79 ±</td><td rowspan="1" colspan="1" align="center">20.31 ±</td><td rowspan="1" colspan="1" align="center">22.60 ±</td><td rowspan="1" colspan="1" align="center">6.25 ±</td><td rowspan="1" colspan="1" align="center">3.72 ±</td><td rowspan="1" colspan="1" align="center">39.13 ±</td><td rowspan="1" colspan="1" align="center">35.35 ±</td></tr><tr><td rowspan="1" colspan="9">Chonza Alta</td></tr><tr><td rowspan="1" colspan="1">Males (n = 4) </td><td rowspan="1" colspan="1" align="center">43.72 ±</td><td rowspan="1" colspan="1" align="center">17.97 ±</td><td rowspan="1" colspan="1" align="center">14.07 ±</td><td rowspan="1" colspan="1" align="center">13.82 ±</td><td rowspan="1" colspan="1" align="center">4.51 ±</td><td rowspan="1" colspan="1" align="center">2.55 ±</td><td rowspan="1" colspan="1" align="center">24.03 ±</td><td rowspan="1" colspan="1" align="center">22.05 ±</td></tr><tr><td rowspan="1" colspan="1">Females (n = 8) </td><td rowspan="1" colspan="1" align="center">68.72 ±</td><td rowspan="1" colspan="1" align="center">29.33 ±</td><td rowspan="1" colspan="1" align="center">20.62 ±</td><td rowspan="1" colspan="1" align="center">22.33 ±</td><td rowspan="1" colspan="1" align="center">6.2 ±</td><td rowspan="1" colspan="1" align="center">3.26 ±</td><td rowspan="1" colspan="1" align="center">39.56 ±</td><td rowspan="1" colspan="1" align="center">34.63 ±</td></tr><tr><td rowspan="1" colspan="9">Miasí</td></tr><tr><td rowspan="1" colspan="1">Female (n = 1)</td><td rowspan="1" colspan="1" align="center">79.81</td><td rowspan="1" colspan="1" align="center">36.65</td><td rowspan="1" colspan="1" align="center">21.93</td><td rowspan="1" colspan="1" align="center">26.12</td><td rowspan="1" colspan="1" align="center">6.98</td><td rowspan="1" colspan="1" align="center">3.8</td><td rowspan="1" colspan="1" align="center">45.73</td><td rowspan="1" colspan="1" align="center">42.19</td></tr><tr><td rowspan="1" colspan="9">Río Lejia</td></tr><tr><td rowspan="1" colspan="1">Males (n = 1) </td><td rowspan="1" colspan="1" align="center">48.3</td><td rowspan="1" colspan="1" align="center">20.7</td><td rowspan="1" colspan="1" align="center">14.3</td><td rowspan="1" colspan="1" align="center">16.8</td><td rowspan="1" colspan="1" align="center">4.3</td><td rowspan="1" colspan="1" align="center">2.8</td><td rowspan="1" colspan="1" align="center">26.8</td><td rowspan="1" colspan="1" align="center">24.6</td></tr><tr><td rowspan="1" colspan="1">Females (n = 1)</td><td rowspan="1" colspan="1" align="center">72.6</td><td rowspan="1" colspan="1" align="center">30</td><td rowspan="1" colspan="1" align="center">21.1</td><td rowspan="1" colspan="1" align="center">23.2</td><td rowspan="1" colspan="1" align="center">6.1</td><td rowspan="1" colspan="1" align="center">3.7</td><td rowspan="1" colspan="1" align="center">41.2</td><td rowspan="1" colspan="1" align="center">30.4</td></tr><tr><td rowspan="1" colspan="9">Río Napinaza</td></tr><tr><td rowspan="1" colspan="1">Males (n = 4)</td><td rowspan="1" colspan="1" align="center">50.82 ±</td><td rowspan="1" colspan="1" align="center">21.08 ±</td><td rowspan="1" colspan="1" align="center">14.62 ±</td><td rowspan="1" colspan="1" align="center">17.4 ±</td><td rowspan="1" colspan="1" align="center">5.66 ±</td><td rowspan="1" colspan="1" align="center">2.96 ±</td><td rowspan="1" colspan="1" align="center">27.67 ±</td><td rowspan="1" colspan="1" align="center">24.88 ±</td></tr><tr><td rowspan="1" colspan="1">Females (n = 16)</td><td rowspan="1" colspan="1" align="center">66.37 ±</td><td rowspan="1" colspan="1" align="center">29.59 ±</td><td rowspan="1" colspan="1" align="center">20.04 ±</td><td rowspan="1" colspan="1" align="center">22.53 ±</td><td rowspan="1" colspan="1" align="center">6.28 ±</td><td rowspan="1" colspan="1" align="center">3.96 ±</td><td rowspan="1" colspan="1" align="center">38.35 ±</td><td rowspan="1" colspan="1" align="center">35.55 ±</td></tr><tr><td rowspan="1" colspan="9">San Francisco</td></tr><tr><td rowspan="1" colspan="1">Female (n = 1)</td><td rowspan="1" colspan="1" align="center">69.54</td><td rowspan="1" colspan="1" align="center">29.48</td><td rowspan="1" colspan="1" align="center">19.63</td><td rowspan="1" colspan="1" align="center">21.73</td><td rowspan="1" colspan="1" align="center">5.72</td><td rowspan="1" colspan="1" align="center">3.55</td><td rowspan="1" colspan="1" align="center">39.63</td><td rowspan="1" colspan="1" align="center">35.90</td></tr><tr><td rowspan="1" colspan="9">San Carlos</td></tr><tr><td rowspan="1" colspan="1">Males (n = 3)</td><td rowspan="1" colspan="1" align="center">47.74 ±</td><td rowspan="1" colspan="1" align="center">19.31 ±</td><td rowspan="1" colspan="1" align="center">15.00 ±</td><td rowspan="1" colspan="1" align="center">15.86 ±</td><td rowspan="1" colspan="1" align="center">5.04 ±</td><td rowspan="1" colspan="1" align="center">2.87 ±</td><td rowspan="1" colspan="1" align="center">25.72 ±</td><td rowspan="1" colspan="1" align="center">23.23 ±</td></tr></tbody></table></table-wrap></tp:treatment-sec><tp:treatment-sec sec-type="Color in life"><title>Color in life.</title><p>Based on digital photograph of adult female QCAZ 41039 (<xref ref-type="fig" rid="F3">Fig. 3A</xref>): dorsum dark brown with irregular light brown and yellowish green marks; canthal region dark brown with yellowish green subocular mark and labial band; tympanum brown; flanks greenish brown with dark brown reticulation anteriorly and irregular dark brown marks posteriorly; dorsal surfaces of thighs and shanks dark brown with transversal brown bands bordered with light brown; dorsal surfaces of forelimbs dark brown with irregular brown marks; venter light tan with irregular brown marks; bones green; iris dark brown. Female CORBIDI 761 has a predominantly light brown dorsum with irregular brown marks; clear areas on flanks and below the eye and tympanum are light yellow.<!--PageBreak--></p><p>There is significant change in coloration between juveniles and adults. The following description is based on a digital photograph of juvenile QCAZ 38081 (<xref ref-type="fig" rid="F3">Fig. 3E-F</xref>). The dorsum beige with black interorbital band and two large medial ovoid black blotches; flanks dark brown; dorsal surfaces of thighs and shanks brown with cream transversal bars; dorsal surfaces of arms cream, dorsal surfaces of forearms brown with cream transversal bars; knees, elbows, and heels cream; anterior half of the venter cream, posterior half light brown; bones green; iris bright red.</p></tp:treatment-sec><tp:treatment-sec sec-type="Morphometric comparisons"><title>Morphometric comparisons.</title><p>Three components with eigenvalues &gt; 1.0 were extracted from the PCA for males (<xref ref-type="table" rid="T5">Table 5</xref>). The three components accounted for 76.4% of the total variation. The highest loadings for the PCA for males were foot length and tibia length for PC I, head length for PC II, and eye diameter and tympanum diameter for PC III (<xref ref-type="table" rid="T5">Table 5</xref>). The morphometric space of <tp:taxon-name>Osteocephalus festae</tp:taxon-name> overlaps with <tp:taxon-name>Osteocephalus verruciger</tp:taxon-name> (<xref ref-type="fig" rid="F8">Fig. 8</xref>) but only slightly with <tp:taxon-name>Osteocephalus buckleyi</tp:taxon-name>. There are significant differences in PC scores between <tp:taxon-name>Osteocephalus festae</tp:taxon-name> and <tp:taxon-name>Osteocephalus buckleyi</tp:taxon-name> along PC II and PC III (<italic>t</italic> = 2.46, df = 9, <italic>P</italic> = 0.035; <italic>t</italic> = 6.76, df = 13, <italic>P</italic> &lt; 0.001, respectively) but not along PC I (t = 1.61, df = 7, <italic>P</italic> = 0.115). There are significant differences only along PC III between <tp:taxon-name>Osteocephalus festae</tp:taxon-name> and <tp:taxon-name>Osteocephalus verruciger</tp:taxon-name>, (<italic>t</italic> = 9.03, df = 9, <italic>P</italic> &lt; 0.001).</p><table-wrap id="T5" position="float" orientation="portrait"><label>Table 5.</label><caption><p>Character loadings and eigenvalues for Principal Components (PC) I–III. The analysis was based seven morphometric variables of adult <tp:taxon-name>Osteocephalus</tp:taxon-name>. Bold figures indicate highest loadings.</p></caption><table><tbody><tr><th rowspan="1" colspan="1"/><th rowspan="1" colspan="3">PCA Males</th><th rowspan="1" colspan="3">PCA Females</th></tr><tr><td rowspan="1" colspan="1">Variable</td><td rowspan="1" colspan="1" align="center">PC I</td><td rowspan="1" colspan="1" align="center">PC II</td><td rowspan="1" colspan="1" align="center">PC III</td><td rowspan="1" colspan="1" align="center">PC I</td><td rowspan="1" colspan="1" align="center">PC II</td><td rowspan="1" colspan="1" align="center">PC III</td></tr><tr><td rowspan="1" colspan="1">Foot length</td><td rowspan="1" colspan="1" align="center">0.523</td><td rowspan="1" colspan="1" align="center">0.564</td><td rowspan="1" colspan="1" align="center">0.242</td><td rowspan="1" colspan="1" align="center">0.459</td><td rowspan="1" colspan="1" align="center">0.202</td><td rowspan="1" colspan="1" align="center">– 0.151</td></tr><tr><td rowspan="1" colspan="1">Head length</td><td rowspan="1" colspan="1" align="center">– 0.243</td><td rowspan="1" colspan="1" align="center">0.647</td><td rowspan="1" colspan="1" align="center">0.121</td><td rowspan="1" colspan="1" align="center">– 0.243</td><td rowspan="1" colspan="1" align="center">0.394</td><td rowspan="1" colspan="1" align="center">0.537</td></tr><tr><td rowspan="1" colspan="1">Head width</td><td rowspan="1" colspan="1" align="center">0.407</td><td rowspan="1" colspan="1" align="center">– 0.430</td><td rowspan="1" colspan="1" align="center">– 0.208</td><td rowspan="1" colspan="1" align="center">0.196</td><td rowspan="1" colspan="1" align="center">0.315</td><td rowspan="1" colspan="1" align="center">– 0.680</td></tr><tr><td rowspan="1" colspan="1">Eye diameter</td><td rowspan="1" colspan="1" align="center">– 0218</td><td rowspan="1" colspan="1" align="center">0.259</td><td rowspan="1" colspan="1" align="center">– 0.673</td><td rowspan="1" colspan="1" align="center">– 0.061</td><td rowspan="1" colspan="1" align="center">0.648</td><td rowspan="1" colspan="1" align="center">– 0.125</td></tr><tr><td rowspan="1" colspan="1">Tympanum diameter</td><td rowspan="1" colspan="1" align="center">– 0.224</td><td rowspan="1" colspan="1" align="center">0.004</td><td rowspan="1" colspan="1" align="center">0.655</td><td rowspan="1" colspan="1" align="center">– 0.435</td><td rowspan="1" colspan="1" align="center">0.451</td><td rowspan="1" colspan="1" align="center">– 0.016</td></tr><tr><td rowspan="1" colspan="1">Tibia length</td><td rowspan="1" colspan="1" align="center">0.455</td><td rowspan="1" colspan="1" align="center">0.407</td><td rowspan="1" colspan="1" align="center">– 0.020</td><td rowspan="1" colspan="1" align="center">0.519</td><td rowspan="1" colspan="1" align="center">0.096</td><td rowspan="1" colspan="1" align="center">0.285</td></tr><tr><td rowspan="1" colspan="1">Femur length</td><td rowspan="1" colspan="1" align="center">0.441</td><td rowspan="1" colspan="1" align="center">0.398</td><td rowspan="1" colspan="1" align="center">– 0.005</td><td rowspan="1" colspan="1" align="center">0.476</td><td rowspan="1" colspan="1" align="center">0.266</td><td rowspan="1" colspan="1" align="center">0.356</td></tr><tr><td rowspan="1" colspan="1">Eigenvalue</td><td rowspan="1" colspan="1" align="center">2.570</td><td rowspan="1" colspan="1" align="center">1.744</td><td rowspan="1" colspan="1" align="center">1.030</td><td rowspan="1" colspan="1" align="center">2.722</td><td rowspan="1" colspan="1" align="center">1.517</td><td rowspan="1" colspan="1" align="center">1.382</td></tr></tbody></table></table-wrap><p>Three components with eigenvalues &gt; 1.0 were extracted from the PCA for females (<xref ref-type="table" rid="T5">Table 5</xref>). The three components accounted for 80.3% of the total variation. The highest loadings for the PCA for females were tibia length and femur length for PC I, eye diameter and tympanum diameter for PC II, and head width and head length for PC III (<xref ref-type="table" rid="T5">Table 5</xref>). There is little overlap in the morphometric space of <tp:taxon-name>Osteocephalus festae</tp:taxon-name> with <tp:taxon-name>Osteocephalus verruciger</tp:taxon-name> and <tp:taxon-name>Osteocephalus buckleyi</tp:taxon-name> (<xref ref-type="fig" rid="F8">Fig. 8</xref>). Principal Components scores are significantly different between <tp:taxon-name>Osteocephalus festae</tp:taxon-name> and <tp:taxon-name>Osteocephalus verruciger</tp:taxon-name> along PC I and PC III (<italic>t</italic> = 4.96, df = 21, <italic>P</italic> &lt; 0.001; <italic>t</italic> = 4.91, df = 21, <italic>P</italic> &lt; 0.001, respectively) but not along PC II (<italic>t</italic> = 0.85, df = 21, <italic>P</italic> = 0.403). Similarly, <tp:taxon-name>Osteocephalus festae</tp:taxon-name> and <tp:taxon-name>Osteocephalus buckleyi</tp:taxon-name> differed along PC I and PC III (<italic>t</italic> = 4.96, df = 21, <italic>P</italic> &lt; 0.001; <italic>t</italic> = 4.91, df = 21, <italic>P</italic> &lt; 0.001, respectively) but not along PC II (<italic>t</italic> = 0.85, df = 21, <italic>P</italic> = 0.403).</p><p>In the DFA classification procedure, 24 out of 25 specimens of <tp:taxon-name>Osteocephalus festae</tp:taxon-name> were classified correctly. The misclassified female (QCAZ 38420) was assigned to <tp:taxon-name>Osteocephalus verruciger</tp:taxon-name><!--PageBreak-->. The multivariate analyses (PCA and DFA) show morphometric differentiation between <tp:taxon-name>Osteocephalus festae</tp:taxon-name> and the closely related <tp:taxon-name>Osteocephalus verruciger</tp:taxon-name> and <tp:taxon-name>Osteocephalus buckleyi</tp:taxon-name>.</p></tp:treatment-sec><tp:treatment-sec sec-type="Tadpoles"><title>Tadpoles.</title><p>Letters in parenthesis refer to individual tadpoles on each lot. The following description is based on lot QCAZ 30511 of ten larvae in Stages 25 (A), 26 (B), 31 (C), 32 (D), 33 (E), 34 (F), 35 (G), 39 (H), 40 (I) and 42 (J). Tadpoles were collected at Río Napinaza by E. E. Tapia and I. G. Tapia on October 2003. These larvae belong to the exotrophic, benthic guild as defined by <xref ref-type="bibr" rid="B28">McDiarmid and Altig (1999)</xref>. Morphometric data are provided in <xref ref-type="table" rid="T6">Table 6</xref>. In dorsal view, a tadpole in Stage 39 (QCAZ 30511H; <xref ref-type="fig" rid="F5">Fig. 5A</xref>) shows elliptical body, widest between eye and spiracle, with rounded snout. Eyes relatively large (body length about 7.89 times larger than eye diameter), directed and positioned dorsolaterally, not visible in ventral view, and separated by a distance 1.27 times the internarial distance. External nares oval, located dorsolaterally, at about one fourth the distance between anterior margin of snout and anterior margin of eye. In profile (<xref ref-type="fig" rid="F5">Fig. 5B</xref>) body depressed (body width/body height = 0.18), flattened ventrally, snout slightly rounded. Oral disc not emarginated. Spiracle sinistral, inner wall free from body, its tip closer to the vent than the eye. Spiracle opening rounded.</p><table-wrap id="T6" position="float" orientation="portrait"><label>Table 6.</label><caption><p>Measurements of tadpoles of <tp:taxon-name>Osteocephalus festae</tp:taxon-name> (lot QCAZ 30511). Developmental stages, in parentheses, are defined according to <xref ref-type="bibr" rid="B14">Gosner (1960)</xref>. Abbreviations are: <bold>TL</bold> = Total Length; <bold>BL</bold> = Body Length; <bold>BW</bold> = Body Width; <bold>BH</bold> = Body Height; <bold>TAL</bold> = Tail Length; <bold>ED</bold> = Eye Diameter; <bold>ODW</bold> = Oral Disc Width; <bold>IOD</bold> = Interorbital Distance (measured between center pupils); <bold>IND</bold> = Internarial Distance (measured between centers of narinal openings); <bold>MTH</bold> = Maximum Tail Height; <bold>TMH</bold> = Tail Muscle Height; <bold>TMW</bold> = Tail Muscle Width. All measurements in mm.</p></caption><table><tbody><tr><th rowspan="1" colspan="1"/><th rowspan="1" colspan="10">Stage</th></tr><tr><td rowspan="1" colspan="1">Variable</td><td rowspan="1" colspan="1" align="center">A (25)</td><td rowspan="1" colspan="1" align="center">B (26)</td><td rowspan="1" colspan="1" align="center">C (31)</td><td rowspan="1" colspan="1" align="center">D (32)</td><td rowspan="1" colspan="1" align="center">E (33)</td><td rowspan="1" colspan="1" align="center">F (34)</td><td rowspan="1" colspan="1" align="center">G (35)</td><td rowspan="1" colspan="1" align="center">H (39)</td><td rowspan="1" colspan="1" align="center">I (40)</td><td rowspan="1" colspan="1" align="center">J (42)</td></tr><tr><td rowspan="1" colspan="1">TL</td><td rowspan="1" colspan="1" align="center">30.05</td><td rowspan="1" colspan="1" align="center">29.49</td><td rowspan="1" colspan="1" align="center">37.22</td><td rowspan="1" colspan="1" align="center">35.57</td><td rowspan="1" colspan="1" align="center">34.75</td><td rowspan="1" colspan="1" align="center">34.68</td><td rowspan="1" colspan="1" align="center">39.81</td><td rowspan="1" colspan="1" align="center">40.39</td><td rowspan="1" colspan="1" align="center">40.63</td><td rowspan="1" colspan="1" align="center">40.94</td></tr><tr><td rowspan="1" colspan="1">BL</td><td rowspan="1" colspan="1" align="center">9.51</td><td rowspan="1" colspan="1" align="center">9.19</td><td rowspan="1" colspan="1" align="center">11.06</td><td rowspan="1" colspan="1" align="center">10.07</td><td rowspan="1" colspan="1" align="center">10.82</td><td rowspan="1" colspan="1" align="center">11.04</td><td rowspan="1" colspan="1" align="center">11.44</td><td rowspan="1" colspan="1" align="center">11.13</td><td rowspan="1" colspan="1" align="center">11.81</td><td rowspan="1" colspan="1" align="center">11.16</td></tr><tr><td rowspan="1" colspan="1">BW</td><td rowspan="1" colspan="1" align="center">5.74</td><td rowspan="1" colspan="1" align="center">5.68</td><td rowspan="1" colspan="1" align="center">7.25</td><td rowspan="1" colspan="1" align="center">7.05</td><td rowspan="1" colspan="1" align="center">7.23</td><td rowspan="1" colspan="1" align="center">7.10</td><td rowspan="1" colspan="1" align="center">8.11</td><td rowspan="1" colspan="1" align="center">7.50</td><td rowspan="1" colspan="1" align="center">8.46</td><td rowspan="1" colspan="1" align="center">7.12</td></tr><tr><td rowspan="1" colspan="1">BH</td><td rowspan="1" colspan="1" align="center">4.83</td><td rowspan="1" colspan="1" align="center">4.98</td><td rowspan="1" colspan="1" align="center">5.95</td><td rowspan="1" colspan="1" align="center">5.46</td><td rowspan="1" colspan="1" align="center">5.87</td><td rowspan="1" colspan="1" align="center">5.88</td><td rowspan="1" colspan="1" align="center">6.10</td><td rowspan="1" colspan="1" align="center">6.32</td><td rowspan="1" colspan="1" align="center">6.27</td><td rowspan="1" colspan="1" align="center">4.89</td></tr><tr><td rowspan="1" colspan="1">TAL</td><td rowspan="1" colspan="1" align="center">20.30</td><td rowspan="1" colspan="1" align="center">20.04</td><td rowspan="1" colspan="1" align="center">26.59</td><td rowspan="1" colspan="1" align="center">24.56</td><td rowspan="1" colspan="1" align="center">24.36</td><td rowspan="1" colspan="1" align="center">23.76</td><td rowspan="1" colspan="1" align="center">27.90</td><td rowspan="1" colspan="1" align="center">28.99</td><td rowspan="1" colspan="1" align="center">28.69</td><td rowspan="1" colspan="1" align="center">29.90</td></tr><tr><td rowspan="1" colspan="1">ED</td><td rowspan="1" colspan="1" align="center">1.02</td><td rowspan="1" colspan="1" align="center">1.30</td><td rowspan="1" colspan="1" align="center">1.25</td><td rowspan="1" colspan="1" align="center">1.28</td><td rowspan="1" colspan="1" align="center">1.47</td><td rowspan="1" colspan="1" align="center">1.10</td><td rowspan="1" colspan="1" align="center">1.50</td><td rowspan="1" colspan="1" align="center">1.41</td><td rowspan="1" colspan="1" align="center">1.70</td><td rowspan="1" colspan="1" align="center">1.47</td></tr><tr><td rowspan="1" colspan="1">ODW</td><td rowspan="1" colspan="1" align="center">3.50</td><td rowspan="1" colspan="1" align="center">3.35</td><td rowspan="1" colspan="1" align="center">3.90</td><td rowspan="1" colspan="1" align="center">4.12</td><td rowspan="1" colspan="1" align="center">3.80</td><td rowspan="1" colspan="1" align="center">4.43</td><td rowspan="1" colspan="1" align="center">4.13</td><td rowspan="1" colspan="1" align="center">4.00</td><td rowspan="1" colspan="1" align="center">3.94</td><td rowspan="1" colspan="1" align="center">3.46</td></tr><tr><td rowspan="1" colspan="1">IOD</td><td rowspan="1" colspan="1" align="center">4.27</td><td rowspan="1" colspan="1" align="center">4.34</td><td rowspan="1" colspan="1" align="center">5.15</td><td rowspan="1" colspan="1" align="center">5.40</td><td rowspan="1" colspan="1" align="center">5.08</td><td rowspan="1" colspan="1" align="center">5.45</td><td rowspan="1" colspan="1" align="center">5.04</td><td rowspan="1" colspan="1" align="center">5.26</td><td rowspan="1" colspan="1" align="center">5.74</td><td rowspan="1" colspan="1" align="center">5.02</td></tr><tr><td rowspan="1" colspan="1">IND</td><td rowspan="1" colspan="1" align="center">3.49</td><td rowspan="1" colspan="1" align="center">3.50</td><td rowspan="1" colspan="1" align="center">4.01</td><td rowspan="1" colspan="1" align="center">4.19</td><td rowspan="1" colspan="1" align="center">3.75</td><td rowspan="1" colspan="1" align="center">3.94</td><td rowspan="1" colspan="1" align="center">3.98</td><td rowspan="1" colspan="1" align="center">4.12</td><td rowspan="1" colspan="1" align="center">4.01</td><td rowspan="1" colspan="1" align="center">1.62</td></tr><tr><td rowspan="1" colspan="1">MTH</td><td rowspan="1" colspan="1" align="center">5.30</td><td rowspan="1" colspan="1" align="center">5.37</td><td rowspan="1" colspan="1" align="center">5.88</td><td rowspan="1" colspan="1" align="center">6.10</td><td rowspan="1" colspan="1" align="center">5.85</td><td rowspan="1" colspan="1" align="center">6.05</td><td rowspan="1" colspan="1" align="center">6.70</td><td rowspan="1" colspan="1" align="center">6.62</td><td rowspan="1" colspan="1" align="center">6.75</td><td rowspan="1" colspan="1" align="center">6.06</td></tr><tr><td rowspan="1" colspan="1">TMH</td><td rowspan="1" colspan="1" align="center">2.06</td><td rowspan="1" colspan="1" align="center">2.00</td><td rowspan="1" colspan="1" align="center">2.57</td><td rowspan="1" colspan="1" align="center">2.50</td><td rowspan="1" colspan="1" align="center">3.26</td><td rowspan="1" colspan="1" align="center">2.79</td><td rowspan="1" colspan="1" align="center">3.07</td><td rowspan="1" colspan="1" align="center">3.07</td><td rowspan="1" colspan="1" align="center">3.45</td><td rowspan="1" colspan="1" align="center">2.44</td></tr><tr><td rowspan="1" colspan="1">TMW</td><td rowspan="1" colspan="1" align="center">1.60</td><td rowspan="1" colspan="1" align="center">1.46</td><td rowspan="1" colspan="1" align="center">2.70</td><td rowspan="1" colspan="1" align="center">2.12</td><td rowspan="1" colspan="1" align="center">2.30</td><td rowspan="1" colspan="1" align="center">2.50</td><td rowspan="1" colspan="1" align="center">2.97</td><td rowspan="1" colspan="1" align="center">2.62</td><td rowspan="1" colspan="1" align="center">2.78</td><td rowspan="1" colspan="1" align="center">2.56</td></tr></tbody></table></table-wrap><p>Tail musculature robust, decreasing in size towards tip of tail. Dorsal fin not extending onto body, slightly convex and attaining its maximum height at mid length of tail; tail tip rounded; ventral fin convex, beginning at tail-body junction and tapering gradually towards tail tip. Medial vent tube with both walls attached directly to ventral fin, opening directed posteroventrally. Limbs with subarticular patches. Dorsal body, middle body, supraorbital, infraorbital, posterior supraorbital, and posterior infraorbital lateral lines evident. No glands.</p><p>Oral disc anteroventral (<xref ref-type="fig" rid="F5">Fig. 5B</xref>; average transverse width 4.35 mm; 58% of body width), not emarginate, LTRF 4/7; papillae distributed around oral disc; tooth rows<!--PageBreak--><!--PageBreak--> complete except for medial gap in row A4; A1 = 304, A2 = 322, A3 = 311, A4 = 108 + 112; P1 = 177, P2 = 235, P3 = 234, P4 = 328, P5 = 284, P6 = 330, and P7 = 177.</p><p>In preservative, dorsum brown with darker marks between eyes; dark brown dorsolateral stripes extend from mid-body to base of tail; caudal musculature beige with brown spots (<xref ref-type="fig" rid="F5">Fig 5</xref>); skin of flanks, spiracle, vent tube, fins, and around the eyes transparent; belly and fins transparent with white blotches.</p><fig id="F5" position="float" orientation="portrait"><label>Figure 5.</label><caption><p>Tadpoles of <tp:taxon-name>Osteocephalus festae</tp:taxon-name> and <tp:taxon-name>Osteocephalus verruciger</tp:taxon-name>. A–D, G–J are in preservative; E–F in life. A–D: <tp:taxon-name>Osteocephalus festae</tp:taxon-name>, stage 39, QCAZ 30511; E–F: <tp:taxon-name>Osteocephalus festae</tp:taxon-name>, stage 33, QCAZ 38074; G–J: <tp:taxon-name>Osteocephalus verruciger</tp:taxon-name>,stage 36, QCAZ 36751. A, G: dorsal view; B, H: lateral view; C, I: ventral view; D, J:oral apparatus. Photos in life by SRR.</p></caption><graphic xmlns:xlink="http://www.w3.org/1999/xlink" xlink:href="ZooKeys-070-067-g005.jpg" position="float" orientation="portrait" xlink:type="simple"/></fig><fig id="F6" position="float" orientation="portrait"><label>Figure 6.</label><caption><p>Adult <tp:taxon-name>Osteocephalus festae</tp:taxon-name> showing variation in dorsal coloration of preserved specimens. Left to right, upper row: QCAZ 39804, 39811, 39810, 39802, 39798 (females); lower row: QCAZ 39799, 26552, 26488, 26561 (males), 39364 (female). Provincia Loja and Morona Santiago, Ecuador. See Appendix I for locality data.</p></caption><graphic xmlns:xlink="http://www.w3.org/1999/xlink" xlink:href="ZooKeys-070-067-g006.jpg" position="float" orientation="portrait" xlink:type="simple"/></fig><fig id="F7" position="float" orientation="portrait"><label>Figure 7.</label><caption><p>Ventral views of adult <tp:taxon-name>Osteocephalus festae</tp:taxon-name> showing variation in ventral coloration of preserved specimens. Specimen identity and arrangement is the same as in Figure 6.</p></caption><graphic xmlns:xlink="http://www.w3.org/1999/xlink" xlink:href="ZooKeys-070-067-g007.jpg" position="float" orientation="portrait" xlink:type="simple"/></fig></tp:treatment-sec><tp:treatment-sec sec-type="Tadpole variation and comparisons with other species"><title>Tadpole variation and comparisons with other species.</title><p>In QCAZ 38074, 26321, 26053, 26498 and 26284 the caudal musculature is cream with brown dots; fins can have dark brown spots without white blotches (e.g., QCAZ 38074, 26321). The LTRF is the same in all stages but in stage 42, rows A2–A4 and P1–P3 have approximately half the number of teeth.</p><p>In preservative, ten tadpoles collected in Chonza Alta, Peru, lot CORBIDI-CL-10 in Stages 37 (A-B), 36 (C), 34 (D), 32 (E), 31 (F), 42 (G, H, I) and 44 (J) have dorsum brown with darker marks between the eyes; dark brown dorsolateral stripes from mid-body to base of tail; caudal musculature cream with abundant melanophores; skin of flanks, spiracle, vent tube, and fins transparent; skin around the eyes brown; belly and fins transparent with abundant melanophores. Oral disc with LTRF 5/7; papillae distributed around oral disc; tooth rows complete except for medial gap in row A5.</p><p>In life (<xref ref-type="fig" rid="F5">Fig. 5E-F</xref>; QCAZ 38074, stage 33; based on digital photograph), dorsum dark brown with darker marks between the eyes; dark brown dorsolateral lines from mid-body to base of tail; tail musculature light brown with small dark brown melanophores; white dots at tail-body junction; skin is transparent ventrally in anterior half of body and ventrolaterally in the posterior half; tail musculature light brown with dark brown spots; fins transparent. Iris bronze. Live tadpoles from Chonza Alta (CORBIDI-CL-10) have dorsum and caudal musculature olive brown; skin transparent ventrally with bright brown flecks, gut visible through the skin; fins translucent brown.</p><p>Larvae of <tp:taxon-name>Osteocephalus verruciger</tp:taxon-name> differ from those of <tp:taxon-name>Osteocephalus festae</tp:taxon-name> (in parentheses) by being smaller, having uniform dark body (tan to cream), LTRF = 2/5 (4/7 to 5/7); and having a dorsal gap in marginal papillae (marginal papillae complete). For comparison, larvae of <tp:taxon-name>Osteocephalus verruciger</tp:taxon-name> is shown in <xref ref-type="fig" rid="F5">Figure 5 G–H</xref>. Differences were verified in 30 <tp:taxon-name>Osteocephalus verruciger</tp:taxon-name> larvae from four localities (lots QCAZ 1579, 10798, 21405 and 36751). Larvae of <tp:taxon-name>Osteocephalus festae</tp:taxon-name> have the highest number of tooth rows known among <tp:taxon-name>Osteocephalus</tp:taxon-name> (LTRF = 2/3 in <tp:taxon-name>Osteocephalus oophagus</tp:taxon-name>, 2/6 in <tp:taxon-name>Osteocephalus buckleyi</tp:taxon-name> and <tp:taxon-name>Osteocephalus taurinus</tp:taxon-name>; <xref ref-type="bibr" rid="B15">Hero 1990</xref>; <xref ref-type="bibr" rid="B20">Jungfer and Schiesari 1995</xref>).</p></tp:treatment-sec><tp:treatment-sec sec-type="Distribution and ecology"><title>Distribution and ecology.</title><p><tp:taxon-name>Osteocephalus festae</tp:taxon-name>has been recorded at nine localities in the Ecuadorian (Loja, Morona Santiago, and Zamora-Chinchipe provinces) and Peruvian Amazon basin (Mariscal Cáceres and Rioja provinces). Localities with known elevation (Río Napinaza, Miasí, San Francisco, Reserva Tapichalaca, Río Lejia, Chonza Alta, Camñopite Bajo, and Naranjillo) range between 1000 and 2200 m of elevation. The elevation at San Francisco (2200 m) is the highest known for <tp:taxon-name>Osteocephalus</tp:taxon-name>. Maximum airline distance between localities is 440 km. <tp:taxon-name>Osteocephalus festae</tp:taxon-name> and <tp:taxon-name>Osteocephalus verruciger</tp:taxon-name> have similar elevational ranges and seem to replace each other latitudinally in Ecuador (<xref ref-type="fig" rid="F1">Fig. 1</xref>). Records of <tp:taxon-name>Osteocephalus verruciger</tp:taxon-name> from Peru (e.g., <xref ref-type="bibr" rid="B45">Trueb and Duellman 1970</xref>) <!--PageBreak-->are likely misidentified <tp:taxon-name>Osteocephalus mimeticus</tp:taxon-name> (<xref ref-type="bibr" rid="B16">Jungfer 2010</xref>). Thus, the southernmost confirmed records of <tp:taxon-name>Osteocephalus verruciger</tp:taxon-name> are those from Provincia Morona Santiago, Ecuador.</p><p>Most of our specimens of <tp:taxon-name>Osteocephalus festae</tp:taxon-name> are from Río Napinaza, a river surrounded by secondary forest, pastures and agricultural lands. At the collection site, the river has an average width of 2.85 m and an average depth of 23 cm with fast running water and waterfalls that reach 10 m in height (<xref ref-type="bibr" rid="B37">Salazar-Valenzuela 2007</xref>). Tadpoles were found in small ponds in the margins of the river. Adults were observed at night next to the river or within the forest on vegetation 40 to 250 cm above the ground.</p><p>All the specimens collected in Las Cataratas de Paraiso (Chonza Alta) and Camñopite were found at night on vegetation 50 to 300 cm above the ground, next to fast running streams. Tadpoles (CORBIDI-CL-10) were found in a rocky stream with average width of 4 m and an average depth of 30 to 40 cm with fast running water, close to the base of a waterfall. At both sites the streams are surrounded by secondary forest, pastures and agricultural lands. The specimens from Bajo Naranjillo and Río Lejia were found at night on branches 150 to 200 cm above the ground (in primary forest at Río Lejia and secondary forest surrounded by pastures at Naranjillo).</p><p>At Las Cataratas de Paraiso (Chonza Alta), on 1 December 2007, we found twelve males calling from the low vegetation and six amplectant pairs (<xref ref-type="fig" rid="F3">Fig. 3B</xref>). Recently metamorphosed individuals were perching on leaves and rocks at the shore. On 4 November 2008, at the same stream, we only found one adult non-amplectant female, two adult males, several tadpoles, and 12 freshly metamorphosed juveniles on leaves and rocks (e.g., CORBIDI 1962–64). The rainy season in this region generally starts in December but during our surveys heavy rains fell since the first week of November. Three gravid females (CORBIDI 761, SVL 68.6 mm; CORBIDI 762, SVL 69.1 mm; CORBIDI 764, SVL 66.6 mm) contained 1080, 1388 and 1290 eggs respectively. A gravid female CORBIDI 624 (SVL = 71.2 mm) from Río Lejia, collected on 29 January 2008, contained 780 eggs. The color of eggs in preservative is black and brownish-cream.</p><p>Vegetation types for Ecuadorian localities (according to the classification of <xref ref-type="bibr" rid="B41">Sierra et al. 1999</xref> ) are: (1) Evergreen Foothill Forest of the Eastern Slopes of the Southern Andes, characterized by abundant epiphytes, trees reaching 30 m of height with <tp:taxon-name>Podocarpus</tp:taxon-name> as dominant species (Reserva Tapichalaca), (2) Amazonian Mountain Range Evergreen Foothill Forest, characterized by a mixture of Amazonian and Andean vegetation with a canopy of 30 m (Río Napinaza and Miasí), and (3) Cloud Montane Forest of the Eastern Slopes of the Southern Andes, characterized by trees covered by mosses and abundant epiphytes (San Francisco; <xref ref-type="bibr" rid="B3">Cerón et al. 1999</xref>).</p><p>Vegetation types of the Peruvian localities (according to <xref ref-type="bibr" rid="B8">Duellman and Pramuk 1999</xref>) are Humid Subtropical Forest, characterized by of a variety of moderate to large trees including <tp:taxon-name>Juglans neotropica</tp:taxon-name>, <tp:taxon-name>Cedrela fissipes</tp:taxon-name>, <tp:taxon-name>Tabebuia</tp:taxon-name>, and genera common in the Amazon lowlands like <tp:taxon-name>Brosimum</tp:taxon-name>, <tp:taxon-name>Cordia</tp:taxon-name>, <tp:taxon-name>Inga</tp:taxon-name>, <tp:taxon-name>Piper</tp:taxon-name>, and <tp:taxon-name>Swietenia</tp:taxon-name>. At some collecting sites, the forest has been cleared for citrus and coffee plantations.</p><fig id="F8" position="float" orientation="portrait"><label>Figure 8.</label><caption><p>Principal components from analysis of seven size-corrected morphological variables. See Table 5 for character loadings on each component.</p></caption><graphic xmlns:xlink="http://www.w3.org/1999/xlink" xlink:href="ZooKeys-070-067-g008.jpg" position="float" orientation="portrait" xlink:type="simple"/></fig></tp:treatment-sec><tp:treatment-sec sec-type="Taxonomic remarks"><title>Taxonomic remarks.</title><p><xref ref-type="bibr" rid="B16">Jungfer (2010)</xref> ascribed two females (EPN 5578, MHNG 2560.60) and three males (EPN 5577, EPN AA-5611, EPN 5607) to <tp:taxon-name>Osteocephalus festae</tp:taxon-name>. Based on data from <xref ref-type="bibr" rid="B16">Jungfer (2010)</xref>, both females differ from the holotype and 18 adult<!--PageBreak--> females analyzed here (in parentheses) in having a venter uniform tan without marks (brown marks present), webbing almost reaching the ultimate subarticular tubercle in the inner edge of third finger (web reaching half the distance between ultimate and penultimate subarticular tubercles), and larger tympanum size with TD/HL = 0.23–0.25 (TD/HL = 0.14–0.22 among 39 adult males and females). In addition, we did not find the sexual dimorphism in relative tympanum size reported by Jungfer (Student’s <italic>t</italic> = 1.227, df = 23, <italic>P</italic> = 0.232). Males assigned to <tp:taxon-name>Osteocephalus festae</tp:taxon-name> also seem to differ from our series in the extent of the axillary membrane (covering half of the upper arm vs. one third to one fourth in our series). The discrepancies suggest that at least some of the specimens assigned to <tp:taxon-name>Osteocephalus festae</tp:taxon-name> by <xref ref-type="bibr" rid="B16">Jungfer (2010)</xref> may belong to a different species.</p></tp:treatment-sec><tp:treatment-sec><!--Section generated to contain objects referenced in tp:taxon-treatment.--><table-wrap id="T1" position="float" orientation="portrait"><label>Table 1.</label><caption><p>Specimens used in the phylogenetic analysis. Numbers correspond to those in the Figures 1 and 2.</p></caption><table><tbody><tr><th rowspan="2" colspan="1">Museum No.</th><th rowspan="2" colspan="1">Species</th><th rowspan="2" colspan="1">No.</th><th rowspan="1" colspan="2">Genbank Accession No.</th><th rowspan="2" colspan="1">Reference</th></tr><tr><th rowspan="1" colspan="1"/><th rowspan="1" colspan="1"/><th rowspan="1" colspan="1"/><th rowspan="1" colspan="1">12S</th><th rowspan="1" colspan="1">ND1</th></tr><tr><td rowspan="1" colspan="1">SBH 266458</td><td rowspan="1" colspan="1"><tp:taxon-name>Hypsiboas heilprini</tp:taxon-name></td><td rowspan="1" colspan="1"/><td rowspan="1" colspan="1">DQ380357</td><td rowspan="1" colspan="1">EU034080</td><td rowspan="1" colspan="1"><xref ref-type="bibr" rid="B30">Moen and Wiens 2009</xref>; <xref ref-type="bibr" rid="B49">Wiens et al. 2006</xref></td></tr><tr><td rowspan="1" colspan="1">USNM 327241</td><td rowspan="1" colspan="1"><tp:taxon-name>Osteopilus brunneus</tp:taxon-name></td><td rowspan="1" colspan="1"/><td rowspan="1" colspan="1">DQ380382</td><td rowspan="1" colspan="1">EU034083</td><td rowspan="1" colspan="1"><xref ref-type="bibr" rid="B30">Moen and Wiens 2009</xref>; <xref ref-type="bibr" rid="B49">Wiens et al. 2006</xref></td></tr><tr><td rowspan="1" colspan="1">SBH 266457</td><td rowspan="1" colspan="1"><tp:taxon-name>Osteopilus marianae</tp:taxon-name></td><td rowspan="1" colspan="1"/><td rowspan="1" colspan="1">DQ380383</td><td rowspan="1" colspan="1">EU034086</td><td rowspan="1" colspan="1"><xref ref-type="bibr" rid="B30">Moen and Wiens 2009</xref>; <xref ref-type="bibr" rid="B49">Wiens et al. 2006</xref></td></tr><tr><td rowspan="1" colspan="1">SBH 191985</td><td rowspan="1" colspan="1"><tp:taxon-name>Osteopilus pulchrilineatus</tp:taxon-name></td><td rowspan="1" colspan="1"/><td rowspan="1" colspan="1">AY819436</td><td rowspan="1" colspan="1">EU034087</td><td rowspan="1" colspan="1"><xref ref-type="bibr" rid="B30">Moen and Wiens 2009</xref>; <xref ref-type="bibr" rid="B48">Wiens et al. 2005</xref></td></tr><tr><td rowspan="1" colspan="1">QCAZ 15981</td><td rowspan="1" colspan="1"><tp:taxon-name>Osteocephalus alboguttatus</tp:taxon-name></td><td rowspan="1" colspan="1">1</td><td rowspan="1" colspan="1">HQ600629</td><td rowspan="1" colspan="1">HQ600596</td><td rowspan="1" colspan="1">This study</td></tr><tr><td rowspan="1" colspan="1">LAC 2216</td><td rowspan="1" colspan="1"><tp:taxon-name>Osteocephalus buckleyi</tp:taxon-name></td><td rowspan="1" colspan="1">30</td><td rowspan="1" colspan="1">DQ380378</td><td rowspan="1" colspan="1">EU034082</td><td rowspan="1" colspan="1"><xref ref-type="bibr" rid="B30">Moen and Wiens 2009</xref>; <xref ref-type="bibr" rid="B49">Wiens et al. 2006</xref></td></tr><tr><td rowspan="1" colspan="1">QCAZ 14947</td><td rowspan="1" colspan="1"><tp:taxon-name>Osteocephalus buckleyi</tp:taxon-name></td><td rowspan="1" colspan="1">17</td><td rowspan="1" colspan="1">HQ600628</td><td rowspan="1" colspan="1">HQ600595</td><td rowspan="1" colspan="1">This study</td></tr><tr><td rowspan="1" colspan="1">QCAZ 24446</td><td rowspan="1" colspan="1"><tp:taxon-name>Osteocephalus buckleyi</tp:taxon-name></td><td rowspan="1" colspan="1">13</td><td rowspan="1" colspan="1">HQ600633</td><td rowspan="1" colspan="1">HQ600600</td><td rowspan="1" colspan="1">This study</td></tr><tr><td rowspan="1" colspan="1">QCAZ 24447</td><td rowspan="1" colspan="1"><tp:taxon-name>Osteocephalus buckleyi</tp:taxon-name></td><td rowspan="1" colspan="1">14</td><td rowspan="1" colspan="1">HQ600634</td><td rowspan="1" colspan="1">HQ600601</td><td rowspan="1" colspan="1">This study</td></tr><tr><td rowspan="1" colspan="1">QCAZ 28231</td><td rowspan="1" colspan="1"><tp:taxon-name>Osteocephalus buckleyi</tp:taxon-name></td><td rowspan="1" colspan="1">25</td><td rowspan="1" colspan="1">HQ600654</td><td rowspan="1" colspan="1">HQ600621</td><td rowspan="1" colspan="1">This study</td></tr><tr><td rowspan="1" colspan="1">QCAZ 28277</td><td rowspan="1" colspan="1"><tp:taxon-name>Osteocephalus buckleyi</tp:taxon-name></td><td rowspan="1" colspan="1">15</td><td rowspan="1" colspan="1">HQ600639</td><td rowspan="1" colspan="1">HQ600606</td><td rowspan="1" colspan="1">This study</td></tr><tr><td rowspan="1" colspan="1">QCAZ 28395</td><td rowspan="1" colspan="1"><tp:taxon-name>Osteocephalus buckleyi</tp:taxon-name></td><td rowspan="1" colspan="1">16</td><td rowspan="1" colspan="1">HQ600640</td><td rowspan="1" colspan="1">HQ600607</td><td rowspan="1" colspan="1">This study</td></tr><tr><td rowspan="1" colspan="1">QCAZ 32506</td><td rowspan="1" colspan="1"><tp:taxon-name>Osteocephalus buckleyi</tp:taxon-name></td><td rowspan="1" colspan="1">22</td><td rowspan="1" colspan="1">HQ600651</td><td rowspan="1" colspan="1">HQ600618</td><td rowspan="1" colspan="1">This study</td></tr><tr><td rowspan="1" colspan="1">QCAZ 32508</td><td rowspan="1" colspan="1"><tp:taxon-name>Osteocephalus buckleyi</tp:taxon-name></td><td rowspan="1" colspan="1">24</td><td rowspan="1" colspan="1">HQ600652</td><td rowspan="1" colspan="1">HQ600619</td><td rowspan="1" colspan="1">This study</td></tr><tr><td rowspan="1" colspan="1">QCAZ 37175</td><td rowspan="1" colspan="1"><tp:taxon-name>Osteocephalus buckleyi</tp:taxon-name></td><td rowspan="1" colspan="1">23</td><td rowspan="1" colspan="1">HQ600653</td><td rowspan="1" colspan="1">HQ600620</td><td rowspan="1" colspan="1">This study</td></tr><tr><td rowspan="1" colspan="1">QCAZ 25469</td><td rowspan="1" colspan="1"><tp:taxon-name>Osteocephalus buckleyi</tp:taxon-name></td><td rowspan="1" colspan="1">21</td><td rowspan="1" colspan="1">HQ600650</td><td rowspan="1" colspan="1">HQ600617</td><td rowspan="1" colspan="1">This study</td></tr><tr><td rowspan="1" colspan="1">CORBIDI 623</td><td rowspan="1" colspan="1"><tp:taxon-name>Osteocephalus festae</tp:taxon-name></td><td rowspan="1" colspan="1">28</td><td rowspan="1" colspan="1">HQ600649</td><td rowspan="1" colspan="1">HQ600616</td><td rowspan="1" colspan="1">This study</td></tr><tr><td rowspan="1" colspan="1">QCAZ 38420</td><td rowspan="1" colspan="1"><tp:taxon-name>Osteocephalus festae</tp:taxon-name></td><td rowspan="1" colspan="1">31</td><td rowspan="1" colspan="1">HQ600646</td><td rowspan="1" colspan="1">HQ600613</td><td rowspan="1" colspan="1">This study</td></tr><tr><td rowspan="1" colspan="1">QCAZ 39364</td><td rowspan="1" colspan="1"><tp:taxon-name>Osteocephalus festae</tp:taxon-name></td><td rowspan="1" colspan="1">29</td><td rowspan="1" colspan="1">HQ600648</td><td rowspan="1" colspan="1">HQ600615</td><td rowspan="1" colspan="1">This study</td></tr><tr><td rowspan="1" colspan="1">QCAZ 41039</td><td rowspan="1" colspan="1"><tp:taxon-name>Osteocephalus festae</tp:taxon-name></td><td rowspan="1" colspan="1">27</td><td rowspan="1" colspan="1">HQ600647</td><td rowspan="1" colspan="1">HQ600614</td><td rowspan="1" colspan="1">This study</td></tr><tr><td rowspan="1" colspan="1">QCAZ 20785</td><td rowspan="1" colspan="1"><tp:taxon-name>Osteocephalus fuscifacies</tp:taxon-name></td><td rowspan="1" colspan="1">4</td><td rowspan="1" colspan="1">HQ600631</td><td rowspan="1" colspan="1">HQ600598</td><td rowspan="1" colspan="1">This study</td></tr><tr><td rowspan="1" colspan="1">QCAZ 25603</td><td rowspan="1" colspan="1"><tp:taxon-name>Osteocephalus mutabor</tp:taxon-name></td><td rowspan="1" colspan="1">6</td><td rowspan="1" colspan="1">HQ600631</td><td rowspan="1" colspan="1">HQ600598</td><td rowspan="1" colspan="1">This study</td></tr><tr><td rowspan="1" colspan="1">QCAZ 28223</td><td rowspan="1" colspan="1"><tp:taxon-name>Osteocephalus mutabor</tp:taxon-name></td><td rowspan="1" colspan="1">12</td><td rowspan="1" colspan="1">HQ600638</td><td rowspan="1" colspan="1">HQ600605</td><td rowspan="1" colspan="1">This study</td></tr><tr><td rowspan="1" colspan="1">QCAZ 28646</td><td rowspan="1" colspan="1"><tp:taxon-name>Osteocephalus mutabor</tp:taxon-name></td><td rowspan="1" colspan="1">7</td><td rowspan="1" colspan="1">HQ600641</td><td rowspan="1" colspan="1">HQ600608</td><td rowspan="1" colspan="1">This study</td></tr><tr><td rowspan="1" colspan="1">QCAZ 28647</td><td rowspan="1" colspan="1"><tp:taxon-name>Osteocephalus mutabor</tp:taxon-name></td><td rowspan="1" colspan="1">8</td><td rowspan="1" colspan="1">HQ600642</td><td rowspan="1" colspan="1">HQ600609</td><td rowspan="1" colspan="1">This study</td></tr><tr><td rowspan="1" colspan="1">QCAZ 30926</td><td rowspan="1" colspan="1"><tp:taxon-name>Osteocephalus mutabor</tp:taxon-name></td><td rowspan="1" colspan="1">11</td><td rowspan="1" colspan="1">HQ600643</td><td rowspan="1" colspan="1">HQ600610</td><td rowspan="1" colspan="1">This study</td></tr><tr><td rowspan="1" colspan="1">QCAZ 40253</td><td rowspan="1" colspan="1"><tp:taxon-name>Osteocephalus mutabor</tp:taxon-name></td><td rowspan="1" colspan="1">10</td><td rowspan="1" colspan="1">HQ600644</td><td rowspan="1" colspan="1">HQ600611</td><td rowspan="1" colspan="1">This study</td></tr><tr><td rowspan="1" colspan="1">QCAZ 42999</td><td rowspan="1" colspan="1"><tp:taxon-name>Osteocephalus mutabor</tp:taxon-name></td><td rowspan="1" colspan="1">9</td><td rowspan="1" colspan="1">HQ600645</td><td rowspan="1" colspan="1">HQ600612</td><td rowspan="1" colspan="1">This study</td></tr><tr><td rowspan="1" colspan="1">QCAZ 20797</td><td rowspan="1" colspan="1"><tp:taxon-name>Osteocephalus planiceps</tp:taxon-name></td><td rowspan="1" colspan="1">3</td><td rowspan="1" colspan="1">HQ600632</td><td rowspan="1" colspan="1">HQ600599</td><td rowspan="1" colspan="1">This study</td></tr><tr><td rowspan="1" colspan="1">QCAZ 18230</td><td rowspan="1" colspan="1"><tp:taxon-name>Osteocephalus taurinus</tp:taxon-name></td><td rowspan="1" colspan="1">2</td><td rowspan="1" colspan="1">HQ600630</td><td rowspan="1" colspan="1">HQ600597</td><td rowspan="1" colspan="1">This study</td></tr><tr><td rowspan="1" colspan="1">QCAZ 15942</td><td rowspan="1" colspan="1"><tp:taxon-name>Osteocephalus verruciger</tp:taxon-name></td><td rowspan="1" colspan="1">18</td><td rowspan="1" colspan="1">HQ600659</td><td rowspan="1" colspan="1">HQ600626</td><td rowspan="1" colspan="1">This study</td></tr><tr><td rowspan="1" colspan="1">QCAZ 15991</td><td rowspan="1" colspan="1"><tp:taxon-name>Osteocephalus verruciger</tp:taxon-name></td><td rowspan="1" colspan="1">19</td><td rowspan="1" colspan="1">HQ600656</td><td rowspan="1" colspan="1">HQ600623</td><td rowspan="1" colspan="1">This study</td></tr><tr><td rowspan="1" colspan="1">QCAZ 20544</td><td rowspan="1" colspan="1"><tp:taxon-name>Osteocephalus verruciger</tp:taxon-name></td><td rowspan="1" colspan="1">33</td><td rowspan="1" colspan="1">HQ600655</td><td rowspan="1" colspan="1">HQ600622</td><td rowspan="1" colspan="1">This study</td></tr><tr><td rowspan="1" colspan="1">QCAZ 32032</td><td rowspan="1" colspan="1"><tp:taxon-name>Osteocephalus verruciger</tp:taxon-name></td><td rowspan="1" colspan="1">20</td><td rowspan="1" colspan="1">HQ600658</td><td rowspan="1" colspan="1">HQ600625</td><td rowspan="1" colspan="1">This study</td></tr><tr><td rowspan="1" colspan="1">QCAZ 41108</td><td rowspan="1" colspan="1"><tp:taxon-name>Osteocephalus verruciger</tp:taxon-name></td><td rowspan="1" colspan="1">26</td><td rowspan="1" colspan="1">HQ600660</td><td rowspan="1" colspan="1">HQ600627</td><td rowspan="1" colspan="1">This study</td></tr><tr><td rowspan="1" colspan="1">QCAZ 27816</td><td rowspan="1" colspan="1"><tp:taxon-name>Osteocephalus yasuni</tp:taxon-name></td><td rowspan="1" colspan="1">34</td><td rowspan="1" colspan="1">HQ600636</td><td rowspan="1" colspan="1">HQ600603</td><td rowspan="1" colspan="1">This study</td></tr><tr><td rowspan="1" colspan="1">QCAZ 27998</td><td rowspan="1" colspan="1"><tp:taxon-name>Osteocephalus yasuni</tp:taxon-name></td><td rowspan="1" colspan="1">5</td><td rowspan="1" colspan="1">HQ600637</td><td rowspan="1" colspan="1">HQ600604</td><td rowspan="1" colspan="1">This study</td></tr></tbody></table></table-wrap><fig id="F1" position="float" orientation="portrait"><label>Figure 1.</label><caption><p>Records of <tp:taxon-name>Osteocephalus festae</tp:taxon-name> (circles), <tp:taxon-name>Osteocephalus verruciger</tp:taxon-name> (squares), and <tp:taxon-name>Osteocephalus buckleyi</tp:taxon-name> (triangles). Locality data from <xref ref-type="bibr" rid="B45">Trueb and Duellman (1970)</xref> and specimens deposited at the Museo de Zoología of Pontificia Universidad Católica del Ecuador, the Herpetology Collection, Escuela Politécnica Nacional, and CORBIDI (Appendix 1). Numbers correspond to those on <xref ref-type="table" rid="T1">Table 1</xref> and <xref ref-type="fig" rid="F2">Figure 2</xref>.</p></caption><graphic xmlns:xlink="http://www.w3.org/1999/xlink" xlink:href="ZooKeys-070-067-g001.jpg" position="float" orientation="portrait" xlink:type="simple"/></fig></tp:treatment-sec><ref-list><ref id="B46"><mixed-citation xmlns:xlink="http://www.w3.org/1999/xlink" xlink:type="simple"><person-group><name name-style="western"><surname>Trueb</surname><given-names>L</given-names></name><name name-style="western"><surname>Duellman</surname><given-names>WE</given-names></name></person-group> (<year>1971</year>)<article-title> A synopsis of Neotropical hylid frogs, genus <italic>Osteocephalus</italic>.</article-title><source>Occasional Papers of the Museum of Natural History University of Kansas</source><volume>1</volume>:<fpage>1</fpage>-<lpage>47</lpage>.</mixed-citation></ref><ref id="B33"><mixed-citation xmlns:xlink="http://www.w3.org/1999/xlink" xlink:type="simple"><person-group><name name-style="western"><surname>Peracca</surname><given-names>MG</given-names></name></person-group> (<year>1904</year>)<article-title> Viaggio del Dr. Enrico Festa nell’Ecuador e regioni vicine.</article-title><source>Bollettino dei Musei di Zoologia ed Anatomia comparata, Università di Torino</source><volume>465</volume>:<fpage>1</fpage>-<lpage>41</lpage>.</mixed-citation></ref><ref id="B40"><mixed-citation xmlns:xlink="http://www.w3.org/1999/xlink" xlink:type="simple"><person-group><name name-style="western"><surname>Savage</surname><given-names>JM</given-names></name><name name-style="western"><surname>Heyer</surname><given-names>WR</given-names></name></person-group> (<year>1967</year>)<article-title> Variation and distribution on the tree-frog genus <italic>Phyllomedusa</italic> in Costa Rica, Central America.</article-title><source>Beiträge zur Neotropischen Fauna</source><volume>2</volume>:<fpage>111</fpage>-<lpage>131</lpage>.</mixed-citation></ref><ref id="B32"><mixed-citation xmlns:xlink="http://www.w3.org/1999/xlink" xlink:type="simple"><person-group><name name-style="western"><surname>Myers</surname><given-names>CW</given-names></name><name name-style="western"><surname>Duellman</surname><given-names>WE</given-names></name></person-group> (<year>1982</year>)<article-title> A new species of <italic>Hyla</italic> from Cerro Colorado, and other tree frog records and geographical notes from Western Panama.</article-title><source>American Museum Novitates</source><volume>2752</volume>:<fpage>1</fpage>-<lpage>32</lpage>.</mixed-citation></ref><ref id="B16"><mixed-citation xmlns:xlink="http://www.w3.org/1999/xlink" xlink:type="simple"><person-group><name name-style="western"><surname>Jungfer</surname><given-names>KH</given-names></name></person-group> (<year>2010</year>)<article-title> The taxonomic status of some spiny-backed treefrogs, genus <italic>Osteocephalus</italic> (Amphibia: Anura: Hylidae).</article-title><source>Zootaxa</source><volume>2407</volume>:<fpage>28</fpage>-<lpage>50</lpage>.</mixed-citation></ref><ref id="B30"><mixed-citation xmlns:xlink="http://www.w3.org/1999/xlink" xlink:type="simple"><person-group><name name-style="western"><surname>Moen</surname><given-names>DS</given-names></name><name name-style="western"><surname>Wiens</surname><given-names>JJ</given-names></name></person-group> (<year>2009</year>)<article-title> Phylogenetic evidence for competitively driven divergence: body-size evolution in Caribbean treefrogs (Hylidae: <italic>Osteopilus</italic>).</article-title><source>Evolution</source><volume>63</volume>:<fpage>195</fpage>-<lpage>214</lpage>.</mixed-citation></ref><ref id="B49"><mixed-citation xmlns:xlink="http://www.w3.org/1999/xlink" xlink:type="simple"><person-group><name name-style="western"><surname>Wiens</surname><given-names>JJ</given-names></name><name name-style="western"><surname>Graham</surname><given-names>CH</given-names></name><name name-style="western"><surname>Moen</surname><given-names>DS</given-names></name><name name-style="western"><surname>Smith</surname><given-names>SA</given-names></name><name name-style="western"><surname>Reeder</surname><given-names>TW</given-names></name></person-group> (<year>2006</year>)<article-title> Evolutionary and ecological causes of the latitudinal diversity gradient in hylid frogs: treefrog trees unearth the roots of high tropical diversity.</article-title><source>American Naturalist</source><volume>168</volume>:<fpage>579</fpage>-<lpage>596</lpage>.</mixed-citation></ref><ref id="B48"><mixed-citation xmlns:xlink="http://www.w3.org/1999/xlink" xlink:type="simple"><person-group><name name-style="western"><surname>Wiens</surname><given-names>JJ</given-names></name><name name-style="western"><surname>Fetzner</surname><given-names>JW</given-names></name><name name-style="western"><surname>Parkinson</surname><given-names>CL</given-names></name><name name-style="western"><surname>Reeder</surname><given-names>TW</given-names></name></person-group> (<year>2005</year>)<article-title> Hylid frog phylogeny and sampling strategies for speciose clades.</article-title><source>Systematic Biology</source><volume>54</volume>:<fpage>778</fpage>-<lpage>807</lpage>.</mixed-citation></ref><ref id="B45"><mixed-citation xmlns:xlink="http://www.w3.org/1999/xlink" xlink:type="simple"><person-group><name name-style="western"><surname>Trueb</surname><given-names>L</given-names></name><name name-style="western"><surname>Duellman</surname><given-names>WE</given-names></name></person-group> (<year>1970</year>)<article-title> The systematic status and life history of <italic>Hyla verrucigera</italic> Werner.</article-title><source>Copeia</source><volume>1970</volume>:<fpage>601</fpage>-<lpage>610</lpage>.</mixed-citation></ref><ref id="B28"><mixed-citation xmlns:xlink="http://www.w3.org/1999/xlink" xlink:type="simple"><person-group><name name-style="western"><surname>McDiarmid</surname><given-names>RW</given-names></name><name name-style="western"><surname>Altig</surname><given-names>R</given-names></name></person-group> (<year>1999</year>)<article-title> Research: materials and techniques.</article-title> In: <person-group><name name-style="western"><surname>McDiarmid</surname><given-names>RW</given-names></name><name name-style="western"><surname>Altig</surname><given-names>R</given-names></name></person-group> (<role>Eds</role>) <source>Tadpoles, The Biology of Anuran Larvae.</source><publisher-name>The University of Chicago Press</publisher-name>, <publisher-loc>Chicago, Illinois</publisher-loc>, <fpage>7</fpage>-<lpage>23</lpage>.</mixed-citation></ref><ref id="B14"><mixed-citation xmlns:xlink="http://www.w3.org/1999/xlink" xlink:type="simple"><person-group><name name-style="western"><surname>Gosner</surname><given-names>KL</given-names></name></person-group> (<year>1960</year>)<article-title> A simplified table for staging anuran embryos and larvae with notes on identification.</article-title><source>Herpetologica</source><volume>16</volume>:<fpage>183</fpage>-<lpage>190</lpage>.</mixed-citation></ref><ref id="B15"><mixed-citation xmlns:xlink="http://www.w3.org/1999/xlink" xlink:type="simple"><person-group><name name-style="western"><surname>Hero</surname><given-names>JM</given-names></name></person-group> (<year>1990</year>)<article-title> An illustrated key to the tadpoles of occurring in the central Amazon rainforest, Manaus, Amazonas, Brasil.</article-title><source>Amazoniana</source><volume>11</volume>:<fpage>201</fpage>-<lpage>262</lpage>.</mixed-citation></ref><ref id="B20"><mixed-citation xmlns:xlink="http://www.w3.org/1999/xlink" xlink:type="simple"><person-group><name name-style="western"><surname>Jungfer</surname><given-names>KH</given-names></name><name name-style="western"><surname>Schiesari</surname><given-names>LC</given-names></name></person-group> (<year>1995</year>)<article-title> Description of a central Amazonian and Guianan tree frog, genus <italic>Osteocephalus</italic> (Anura: Hylidae), with oophagous tadpoles.</article-title><source>Alytes</source><volume>13</volume>:<fpage>1</fpage>-<lpage>13</lpage>.</mixed-citation></ref><ref id="B37"><mixed-citation xmlns:xlink="http://www.w3.org/1999/xlink" xlink:type="simple"><person-group><name name-style="western"><surname>Salazar-Valenzuela</surname><given-names>D</given-names></name></person-group> (<year>2007</year>)<source> Demografía e historia natural de una de las últimas ranas arlequín (<italic>Atelopus</italic> sp.) (Anura: Bufonidae) del Ecuador. Unpublished licenciatura thesis, Quito, Ecuador:</source><publisher-name>Pontificia Universidad Católica del Ecuador.</publisher-name></mixed-citation></ref><ref id="B41"><mixed-citation xmlns:xlink="http://www.w3.org/1999/xlink" xlink:type="simple"><person-group><name name-style="western"><surname>Sierra</surname><given-names>R</given-names></name><name name-style="western"><surname>Cerón</surname><given-names>C</given-names></name><name name-style="western"><surname>Palacios</surname><given-names>W</given-names></name><name name-style="western"><surname>Valencia</surname><given-names>R</given-names></name></person-group> (<year>1999</year>)<article-title> Mapa de vegetación del Ecuador Continental 1:1’000.000.</article-title><source>Proyecto INEFAN/GEF-BIRF</source>, <publisher-name>Wildlife Conservation Society y Ecociencia</publisher-name>, <publisher-loc>Quito</publisher-loc>.</mixed-citation></ref><ref id="B3"><mixed-citation xmlns:xlink="http://www.w3.org/1999/xlink" xlink:type="simple"><person-group><name name-style="western"><surname>Cerón</surname><given-names>C</given-names></name><name name-style="western"><surname>Palacios</surname><given-names>W</given-names></name><name name-style="western"><surname>Valencia</surname><given-names>R</given-names></name><name name-style="western"><surname>Sierra</surname><given-names>R</given-names></name></person-group> (<year>1999</year>)<article-title> Las formaciones naturales de la Costa del Ecuador.</article-title> In: <person-group><name name-style="western"><surname>Sierra</surname><given-names>R</given-names></name></person-group> (<role>Ed</role>) <source>Propuesta preliminar de un sistema de clasificación de vegetación para el Ecuador continental. Proyecto INEFAN/GERF-BIRF y Ecociencia, Quito.</source></mixed-citation></ref><ref id="B8"><mixed-citation xmlns:xlink="http://www.w3.org/1999/xlink" xlink:type="simple"><person-group><name name-style="western"><surname>Duellman</surname><given-names>WE</given-names></name><name name-style="western"><surname>Pramuk</surname><given-names>JB</given-names></name></person-group> (<year>1999</year>)<article-title> Frogs of the Genus <italic>Eleutherodactylus</italic> (Anura: Leptodactylidae) in the Andes of Northern Peru.</article-title><source>Scientific Papers Natural History Museum the University of Kansas</source><volume>13</volume>:<fpage>1</fpage>-<lpage>78</lpage>.</mixed-citation></ref></ref-list></tp:taxon-treatment>
